# Supplementary material for: Direct Measurements of Turbulence in the Upper Western Pacific North Equatorial Current over a 25-h Period
Source: Sensors (Basel). 2022 Feb 3;22(3):1167. doi: 10.3390/s22031167 (PMC8839716; doi:10.3390/s22031167)
Supplement: Supplementary file 1 [file sensors-22-01167-s001.zip]

Archive with 1 entries (1 files):
- sensors-1545565-supplementary.pdf
